# Supplementary material for: Association between Urinary Metabolites and the Exposure of Intensive Care Newborns to Plasticizers of Medical Devices Used for Their Care Management
Source: Metabolites. 2021 Apr 19;11(4):252. doi: 10.3390/metabo11040252 (PMC8073472; doi:10.3390/metabo11040252)
Supplement: Supplementary file 1 [file metabolites-11-00252-s001.zip]

Archive with 1 entries (1 files):
- metabolites-1173616-supplementary.pdf
